# Supplementary material for: Reverse transcriptases prime DNA synthesis
Source: Nucleic Acids Res. 2023 Jun 6;51(14):7125–42. doi: 10.1093/nar/gkad478 (PMC10415136; doi:10.1093/nar/gkad478)
Supplement: gkad478_Supplemental_Files [file gkad478_supplemental_files.zip]

Archive with 9 entries (9 files):
- Supplemental Information_final.pdf
- Supplementary table legends.docx
- Supplementary_table_1.xlsx
- Supplementary_table_2.xlsx
- Supplementary_table_3.xlsx
- Supplementary_table_4.xlsx
- Supplementary_table_5.xlsx
- Supplementary_table_6.xlsx
- Supplementary_table_7.xlsx
