# Supplementary material for: Reverse transcriptases prime DNA synthesis
Source: Nucleic Acids Res. 2023 Jun 6;51(14):7125–42. doi: 10.1093/nar/gkad478 (PMC10415136; doi:10.1093/nar/gkad478)
Supplement: gkad478_Supplemental_Files [file gkad478_supplemental_files.zip › Supplementary_table_1.xlsx]

## Sheet: Sheet1
Plasmid #	Plasmid name	Source Organism	Resistance	DNA Sequence	Protein Sequence Source
pMZ001	pET28-6xHis-thrombin-CaCART-CAPP_RT(aa1-204)	Caloramator australicus	KanR		NCBI: CCJ33120.1
pMZ009	pET28-6xHis-thrombin-CaCART-CAPP_RT+PP(aa1-521)	Caloramator australicus	KanR		NCBI: CCJ33120.1
pMZ073	pET28-6xHis-thrombin-CaCART-CAPP_PP(aa322-521)	Caloramator australicus	KanR		NCBI: CCJ33120.1
pMZ016	pETSTTHMH-6xHis-TwinStrep-thrombin-CaCART-CAPP-TEV-MBP	Caloramator australicus	KanR		NCBI: CCJ33120.1
pMZ025	pET28-6xHis-thrombin-CaCART-CAPP_RT(aa1-204)_D154N,D155N	Caloramator australicus	KanR		NCBI: CCJ33120.1
	pOPIN-6xHis-3c-CaCART-CAPP_RT(aa18-204)	Caloramator australicus	AmpR		NCBI: CCJ33120.1
pMZ112	pET28-6xHis-thrombin-GlCART-CAPP_RT-PP(aa1-690)	Geobacillus lituanicus	KanR		NCBI: ASS88148.1
pMZ154	pET28-6xHis-thrombin-GlCART-CAPP_RT-PP(aa1-690)_D214N,D215N	Geobacillus lituanicus	KanR		NCBI: ASS88148.1
pMZ110	pET28-6xHis-thrombin-GlCART-CAPP_RT(aa1-271)	Geobacillus lituanicus	KanR		NCBI: ASS88148.1
pMZ153	pET28-6xHis-thrombin-GlCART-CAPP_RT(aa1-271)_D214N,D215N	Geobacillus lituanicus	KanR		NCBI: ASS88148.1
pMZ136	pETSTTHMH-6xHis-TwinStrep-thrombin-FsCART-Cas1_RT(aa1-294)-TEV-MBP	Fusicatenibacter saccharivorans	KanR		NCBI: WP_055226073.1
pMZ132	pETSTTHMH-6xHis-TwinStrep-thrombin-GsRT-TEV-MBP	Geobacillus stearothermophilus	KanR		NCBI: WP_053413546.1
pMZ147	pETSTTHMH-6xHis-TwinStrep-thrombin-GsRT_D223N,D224N-TEV-MBP	Geobacillus stearothermophilus	KanR		NCBI: WP_053413546.1
pMZ141	pET28-6xHis-thrombin-TcTERT	Tribolium castaneum	KanR		NCBI: NP_001035796.1
pMZ158	pET28-6xHis-thrombin-TcTERT_D343N,D344N	Tribolium castaneum	KanR		NCBI: NP_001035796.1
pMZ163	pET28-HIVp66(aa1-560)-6xHis-3C-p51(aa1-440)_K172A,K173A,C280S	Human immunodeficiency virus 1	KanR		UniProtKB: P04585.4
pMZ165	pET28-HIVp66(aa1-560)-6xHis-3C-p51(aa1-440)_K172A,K173A,C280S,D185N,D186N	Human immunodeficiency virus 1	KanR		UniProtKB: P04585.4
pKZ243	pET28-6xHis-thrombin-LlLtrA_RT(aa1-472)-TEV-MBP	Lactococcus lactis	KanR		NCBI: WP_081213830.1
pKZ285	pET28-6xHis-thrombin-LlLtrA_RT(aa1-472)_D308N,D309N-TEV-MBP	Lactococcus lactis	KanR		NCBI: WP_081213830.1
pKZ223	pUC19-MmCRISPR	Marinomonas mediterranea	AmpR	GCGCCCAATACGCAAACCGCCTCTCCCCGCGCGTTGGCCGATTCATTAATGCAGCTGGCACGACAGGTTTCCCGACTGGAAAGCGGGCAGTGAGCGCAACGCAATTAATGTGAGTTAGCTCACTCATTAGGCACCCCAGGCTTTACACTTTATGCTTCCGGCTCGTATGTTGTGTGGAATTGTGAGCGGATAACAATTTCACACAGGAAACAGCTATGACCATGATTACGCCAAGCTTGCATGCCTGCAGGTCGACTCTAGAGGATCCTATAAACCCTTTATCAGTGAATAAACGATTTTTGCTCTTTAAAAACATAACCTTAAAACAGTCCTCAATTGATTGAAGGGGTTTAGGGCGCGTTTTACATAAAAATCAAAAACTTAGCTTGAAATAATGGC…
pKZ225	pET28-6xHis-thrombin-MmCas6MmCas2	Marinomonas mediterranea	KanR		NCBI: WP_013659857.1
pKZ250	pET28-MBP-thrombin-MmCas6-CART_D532N,D533N-Cas1-6xHis	Marinomonas mediterranea	KanR		NCBI: WP_013659857.1
pKZ266	pET28-MBP-thrombin-MmCas6-CART-Cas1-6xHis	Marinomonas mediterranea	KanR		NCBI: WP_013659858.1
pKZ284	pET28-MBP-thormbin-MmCas6-CART-Cas1_H855A,E870A-6xHis	Marinomonas mediterranea	KanR		NCBI: WP_013659858.1
pKZ244	pET28-6xHis-thrombin-ScTy3_RT(aa1-339)-TEV-MBP	Saccharomyces cerevisiae	KanR		PDB: 4OL8_E
pKZ270	pET28-6xHis-thrombin-ScTy3_RT(aa1-339)_D213N,D214N-TEV-MBP	Saccharomyces cerevisiae	KanR		PDB: 4OL8_E
