# Supplementary material for: Reverse transcriptases prime DNA synthesis
Source: Nucleic Acids Res. 2023 Jun 6;51(14):7125–42. doi: 10.1093/nar/gkad478 (PMC10415136; doi:10.1093/nar/gkad478)
Supplement: gkad478_Supplemental_Files [file gkad478_supplemental_files.zip › Supplementary_table_2.xlsx]

## Sheet: Sheet1
Protein	Plasmid	Pre-induction	Post-induction	Purifications steps	Cell lysis	1st step (IMAC)	2nd step	3rd step	4th step	Note
CaCART-CAPP_RT	pMZ001	37 °C to OD600 ~ 3	37 °C, 3 h	1. IMAC (HisTrap) 2. Superdex 75	Buffer_5 + 30 mM imidazole , 0.5 mg/ml lysozyme, 0.1 % Tween 20	Binding: Buffer_5 + 30 mM imidazole Wash: Buffer_5 + 30 mM imidazole Elution: Buffer_5 + 500 mM imidazole	Superdex 75: Isocratic elution in Buffer_5
CaCART-CAPP_RT-PP	pMZ009	37 °C to OD600 ~ 3	37 °C, 3 h	1. IMAC (HisTrap) 2. Superdex 200	Buffer_6 + 10 mM imidazole , 0.5 mg/ml lysozyme, 0.1 % Tween 20	Binding: Buffer_6 + 10 mM imidazole Wash: Buffer_6 + 10 mM imidazole Elution: Buffer_6 + 500 mM imidazole	Superdex 200: Isocratic elution in Buffer_5
CaCART-CAPP_PP	pMZ073	37 °C to OD600 ~ 3	37 °C, 3 h	1. IMAC (HisTrap)	Buffer_5 + 30 mM imidazole , 0.5 mg/ml lysozyme, 0.1 % Tween 20	Binding: Buffer_5 + 30 mM imidazole Wash: Buffer_5 + 30 mM imidazole Elution: Buffer_5 + 500 mM imidazole + 5% glycerol	Superdex 75: Isocratic elution in Buffer_5 + 5% glycerol
CaCART-CAPP-MBP	pMZ016	37 °C to OD600 ~ 3	37 °C, 3 h	1. IMAC (HisTrap) 2. Streptactin XTHC (IBA)	Buffer_7 + 20 mM imidazole , 0.5 mg/ml lysozyme, 0.1 % Tween 20	Binding: Buffer_7 + 20 mM imidazole Wash: Buffer_7 + 20 mM imidazole Elution: Buffer_7 + 500 mM imidazole	Streptavidin binding: Buffer_8 Streptavidin elution: Buffer_8 + 50 mM biotin
CaCART-CAPP_RT_D154N,D155N	pMZ025	37 °C to OD600 ~ 3	37 °C, 3 h	1. IMAC (HisTrap) 2. Superdex 75	Buffer_5 + 30 mM imidazole , 0.5 mg/ml lysozyme, 0.1 % Tween 20	Binding: Buffer_5 + 30 mM imidazole Wash: Buffer_5 + 30 mM imidazole Elution: Buffer_5 + 500 mM imidazole	Superdex 75: Isocratic elution in Buffer_5
GlCART-CAPP_RT	pMZ110	37 °C to OD600 ~ 3	37 °C, 3 h	1. IMAC (HisTrap) 2. Heparin (Cytiva)	Buffer_8 + 30 mM imidazole , 0.5 mg/ml lysozyme, 0.1 % Tween 20	Binding: Buffer_5 + 20 mM imidazole Wash: 10mM Tris pH 7.5, 2 M NaCl Elution: 500 mM imidazole	Heparin binding: 10 mM Tris pH 7.5 Heparin elution: 10 mM Tris pH 7.5 + 200 mM NaCl
GlCART-CAPP_RT_D214N,D215N	pMZ153	37 °C to OD600 ~ 3	37 °C, 3 h	1. IMAC (HisTrap) 2. Heparin (Cytiva)	Buffer_8 + 30 mM imidazole , 0.5 mg/ml lysozyme, 0.1 % Tween 20	Binding: Buffer_5 + 20 mM imidazole Wash: 10mM Tris pH 7.5, 2 M NaCl Elution: 500 mM imidazole	Heparin binding: 10 mM Tris pH 7.5 Heparin elution: 10 mM Tris pH 7.5 + 200 mM NaCl
GlCART-CAPP_RT-AEP	pMZ112	37 °C to OD600 ~ 3	37 °C, 3 h	1. IMAC (HisTrap) 2. HiTrap Q (Cytiva)	Buffer_7 + 20 mM imidazole , 0.5 mg/ml lysozyme, 0.1 % Tween 20	Binding: Buffer_7 + 20 mM imidazole Wash: Buffer_13 + 100 mM NaCl Elution: Buffer_13 + 500 mM imidazole	HiTrap Q wash: Buffer_13 + 100 mM NaCl HiTrap Q elution: Buffer_13 + 1M NaCl 20CV gradient
GlCART-CAPP_RT-AEP_D214N,D215N	pMZ154	37 °C to OD600 ~ 3	37 °C, 3 h	1. IMAC (HisTrap) 2. HiTrap Q (Cytiva)	Buffer_7 + 20 mM imidazole , 0.5 mg/ml lysozyme, 0.1 % Tween 20	Binding: Buffer_7 + 20 mM imidazole Wash: Buffer_13 + 100 mM NaCl Elution: Buffer_13 + 500 mM imidazole	HiTrap Q wash: Buffer_13 + 100 mM NaCl HiTrap Q elution: Buffer_13 + 1M NaCl 20CV gradient
FsCART-Cas1_RT	pMZ136	37 °C to OD600 ~ 3	37 °C, 3 h	1. IMAC (HisTrap) 2. Streptactin XTHC (IBA)	Buffer_5 + 30 mM imidazole , 0.5 mg/ml lysozyme, 0.1 % Tween 20	Binding: Buffer_8 + 30 mM imidazole Wash: Buffer_8 + 30 mM imidazole Elution: Buffer_8 + 500 mM imidazole	Streptavidin binding: Buffer_8 Streptavidin elution: Buffer_8 + 50 mM biotin
GsRT-MBP	pMZ132	37 °C to OD600 ~ 3	37 °C, 3 h	1. IMAC (HisTrap) 2. Streptactin XTHC (IBA)	Buffer_8 + 30 mM imidazole , 0.5 mg/ml lysozyme, 0.1 % Tween 20	Binding: Buffer_8 + 30 mM imidazole Wash: Buffer_8 + 30 mM imidazole Elution: Buffer_8 + 500 mM imidazole	Streptavidin binding: Buffer_8 Streptavidin elution: Buffer_8 + 50 mM biotin
GsRT_D223N,D224N-MBP	pMZ147	37 °C to OD600 ~ 3	37 °C, 3 h	1. IMAC (HisTrap) 2. Streptactin XTHC (IBA)	Buffer_8 + 30 mM imidazole , 0.5 mg/ml lysozyme, 0.1 % Tween 20	Binding: Buffer_8 + 30 mM imidazole Wash: Buffer_8 + 30 mM imidazole Elution: Buffer_8 + 500 mM imidazole	Streptavidin binding: Buffer_8 Streptavidin elution: Buffer_8 + 50 mM biotin
TcTERT	pMZ141	37 °C to OD600 ~ 3	16 °C, O/N	1. IMAC (HisTrap) 2. Heparin (Cytiva)	Buffer_11 + 30 mM imidazole + 10% glycerol , 0.5 mg/ml lysozyme, 0.1 % Tween 20	Binding: Buffer_11 + 30 mM imidazole Wash1: 10mM Tris pH 7.5, 5 M NaCl Wash2: 10mM Tris pH 7.5, 500 mM NaCl Elution: 500 mM imidazole + 500 mM NaCl	Heparin binding: 10 mM Tris pH 7.5, 500 mM NaCl Heparin elution: 10 mM Tris pH 7.5 + 1.5 M NaCl 20CV gradient
TcTERT_D343N,D344N	pMZ158	37 °C to OD600 ~ 3	16 °C, O/N	1. IMAC (HisTrap) 2. Heparin (Cytiva)	Buffer_11 + 30 mM imidazole + 10% glycerol , 0.5 mg/ml lysozyme, 0.1 % Tween 20	Binding: Buffer_11 + 30 mM imidazole Wash1: 10mM Tris pH 7.5, 5 M NaCl Wash2: 10mM Tris pH 7.5, 500 mM NaCl Elution: 500 mM imidazole + 500 mM NaCl	Heparin binding: 10 mM Tris pH 7.5, 500 mM NaCl Heparin elution: 10 mM Tris pH 7.5 + 1.5 M NaCl 20CV gradient
HIVp66-p51 (HIV RT)	pMZ163	37 °C to OD600 ~ 3	16 °C, O/N	1. IMAC (HisTrap) 2. HiTrap SP (Cytiva)	Buffer_11 + 10 mM imidazole , 0.5 mg/ml lysozyme, 0.1 % Tween 20	Binding: Buffer_11 + 10 mM imidazole Wash: 10mM Tris pH 7.5, 500 mM NaCl Elution: 500 mM imidazole + 500 mM NaCl	HiTrap Q: Protein 4x diluted in wash buffer HiTrap Q wash: 10 mM Tris pH 7.5 HiTrap Q elution: Buffer_13 + 1.5 M NaCl 20CV gradient
HIVp66-p51_D185N,D186N (HIV RT D185N,D186N)	pMZ165	37 °C to OD600 ~ 3	16 °C, O/N	1. IMAC (HisTrap) 2. HiTrap SP (Cytiva)	Buffer_11 + 10 mM imidazole , 0.5 mg/ml lysozyme, 0.1 % Tween 20	Binding: Buffer_11 + 10 mM imidazole Wash: 10mM Tris pH 7.5, 500 mM NaCl Elution: 500 mM imidazole + 500 mM NaCl	HiTrap Q: Protein 4x diluted in wash buffer HiTrap Q wash: 10 mM Tris pH 7.5 HiTrap Q elution: Buffer_13 + 1.5 M NaCl 20CV gradient
MmCas2	pKZ225	37 °C to OD600 ~ 1	16 °C, O/N	1. IMAC (Talon) 2. HiTrap Q FF (Cytiva) - protein in flow through 3. HiTrap Heparin FF (Cytiva)	Buffer_1 + 10 mM imidazole, 1 mg/ml lysozyme, 0.2 mM PMSF, 0.3 mM benzamidine, 0.1% Triton X-100	Binding: Buffer_1 + 10 mM imidazole Wash 1: Buffer_1 + 10 mM imizadole Wash 2: Buffer_3 Wash 3: Buffer_1 + 10 mM imizadole Elution: Buffer_1 + 300 mM imidazole	HiTrap Q: Protein diluted 2.5x in Buffer_4 HiTrap Q wash: Protein in flow through	Heparin wash: Buffer_4 Heparin elution: Buffer_3 gradient
LlLtrA_RT-MBP	pKZ243	37 °C to OD600 ~ 1	16 °C, O/N	1. IMAC (Talon) 2. Amylose resin (NEB)	Buffer_2 + 10 mM imidazole, 1 mg/ml lysozyme, 0.2 mM PMSF, 0.3 mM benzamidine	Binding: Buffer_2 + 10 mM imidazole Wash 1: Buffer_2 + 10 mM imizadole Wash 2: Buffer_3 Wash 3: Buffer_2 + 10 mM imizadole Elution: Buffer_1 + 300 mM imidazole	Amylose wash: Buffer_2 Amylose elution: Buffer_2 + 10 mM maltose
ScTy3_RT-MBP	pKZ244	37 °C to OD600 ~ 1	16 °C, O/N	1. IMAC (Talon) 2. Amylose resin (NEB)	Buffer_1 + 10 mM imidazole, 1 mg/ml lysozyme, 0.2 mM PMSF, 0.3 mM benzamidine, 0.1% Triton X-100	Binding: Buffer_1 + 10 mM imidazole Wash 1: Buffer_1 + 10 mM imizadole Wash 2: Buffer_3 Wash 3: Buffer_1 + 10 mM imizadole Elution: Buffer_1 + 300 mM imidazole	Amylose wash: Buffer_1 Amylose elution: Buffer_1 + 10 mM maltose
MBP-MmCas6-CART_D532N,D533N-Cas1	pKZ250	37 °C to OD600 ~ 1	16 °C, O/N	1. IMAC (Talon) 2. Amylose resin (NEB)	Buffer 1 + 10 mM imidazole, 1 mg/ml lysozyme, 0.2 mM PMSF, 0.3 mM benzamidine, 0.1% Triton X-100	Binding: Buffer_1 + 10 mM imidazole Wash 1: Buffer_1 + 10 mM imizadole Wash 2: Buffer_3 Wash 3: Buffer_1 + 10 mM imizadole Elution: Buffer_1 + 300 mM imidazole	Amylose wash: Buffer_1 Amylose elution: Buffer_1 + 10 mM maltose
MBP-MmCas6-CART-Cas1	pKZ266	37 °C to OD600 ~ 1	16 °C, O/N	1. IMAC (Talon) 2. Amylose resin (NEB)	Buffer_1 + 10 mM imidazole, 1 mg/ml lysozyme, 0.2 mM PMSF, 0.3 mM benzamidine, 0.1% Triton X-100	Binding: Buffer_1 + 10 mM imidazole Wash 1: Buffer_1 + 10 mM imizadole Wash 2: Buffer_3 Wash 3: Buffer_1 + 10 mM imizadole Elution: Buffer_1 + 300 mM imidazole	Amylose wash: Buffer_1 Amylose elution: Buffer_1 + 10 mM maltose
ScTy3_RT_D213N,D214N-MBP	pKZ270	37 °C to OD600 ~ 1	16 °C, O/N	1. IMAC (Talon) 2. Amylose resin (NEB)	Buffer_1 + 10 mM imidazole, 1 mg/ml lysozyme, 0.2 mM PMSF, 0.3 mM benzamidine, 0.1% Triton X-100	Binding: Buffer_1 + 10 mM imidazole Wash 1: Buffer_1 + 10 mM imizadole Wash 2: Buffer_3 Wash 3: Buffer_1 + 10 mM imizadole Elution: Buffer_1 + 300 mM imidazole	Amylose wash: Buffer_1 Amylose elution: Buffer_1 + 10 mM maltose
MBP-MmCas6-CART-Cas1_H855A,E870A	pKZ284	37 °C to OD600 ~ 1	16 °C, O/N	1. IMAC (Talon) 2. Amylose resin (NEB)	Buffer_1 + 10 mM imidazole, 1 mg/ml lysozyme, 0.2 mM PMSF, 0.3 mM benzamidine, 0.1% Triton X-100	Binding: Buffer_1 + 10 mM imidazole Wash 1: Buffer_1 + 10 mM imizadole Wash 2: Buffer_3 Wash 3: Buffer_1 + 10 mM imizadole Elution: Buffer_1 + 300 mM imidazole	Amylose wash: Buffer_1 Amylose elution: Buffer_1 + 10 mM maltose
LlLtrA_RT_D308N,D309N-MBP	pKZ285	37 °C to OD600 ~ 1	16 °C, O/N	1. IMAC (Talon) 2. Amylose resin (NEB)	Buffer_2 + 10 mM imidazole, 1 mg/ml lysozyme, 0.2 mM PMSF, 0.3 mM benzamidine	Binding: Buffer_2 + 10 mM imidazole Wash 1: Buffer_2 + 10 mM imizadole Wash 2: Buffer_3 Wash 3: Buffer_2 + 10 mM imizadole Elution: Buffer_1 + 300 mM imidazole	Amylose wash: Buffer_2 Amylose elution: Buffer_2 + 10 mM maltose
CaCART-CAPP_RT (18-204)		37 °C to OD600 ~ 1	37 °C, 3 h	1. IMAC (Talon) 2. HRV 3C protease cleavage 3. IMAC (Talon) - flow-through collected4 4. Gel filtration (Superdex 75) (Cytiva)	Buffer_9 + 10 mM imidazole, 0.1 % Trinton X-100, 0.5 mM PMSF, 1 mM benzamidine	Binding: Buffer_9 + 10 mM imidazole Wash: Buffer_9 + 10 mM imidazole Elution: Buffer_9 + 300 mM imidazole	HRV 3C cleavage: ration - 1mg of 3C : 160 mg of CaCART-CAPP RT(17-204); 4 °C over night	Talon: Binding: Buffer_9; Flow-through from Talon collected and loaded on Superdex 75 (4th purification step)	Superdex 75: isocratic elution in Buffer_10	5% glycerol final concentration (Glycerol was not added before freezing)
HsPrimPol FL	(46: Keen et al., 2014)	37 °C to OD600 ~ 1	16 °C, O/N	1. IMAC (HisTrap) 2. Q FF 5 ml (Cytiva) 3. Thrombin cleavage 4. Heparin HP 5 ml (Cytiva)	Buffer_7 + 20 mM imidazole, 1 % Tween 20, 1 mg/ml lysozyme, 0.2 mM PMSF, 0.3 mM benzamidine, 0.1% Triton X-100	Binding: Buffer_7 + 20 mM imidazole Wash 1: Buffer_7 + 20 mM imizadole Wash 2: Buffer_11 Wash 3: Buffer_7 + 20 mM imizadole Elution: Buffer_12 + 500 mM imidazole - eluted protein was directly loaded on Q FF column (2nd step)	Q FF binding: Buffer_12 Q FF elution: 20CV gradient to 50% Buffer_11	HRV 3C cleavage: ration - 1U of Thrombin (Merck) : 1.5 mg of HsPrimPol; 4 °C over night - cleaved protein was diluted 7-times in Buffer_12 and loaded on Heparin column (4th step)	Heparin HP binding: Buffer_12 Heparin HP elution: 20CV gradient to 50% Buffer_11
			Buffer	Composition
			Buffer_1	50 mM HEPES; pH 7.5, 250 mM NaCl, 10% glycerol, 0.5 mM TCEP
			Buffer_2	50 mM HEPES; pH 7.5, 2 M NaCl, 10% glycerol, 0.5 mM TCEP
			Buffer_3	50 mM HEPES; pH 7.5, 1.5 M NaCl, 10% glycerol, 0.5 mM TCEP
			Buffer_4	50 mM HEPES; pH 7.5, 10% glycerol, 0.5 mM TCEP
			Buffer_5	50 mM HEPES pH 7.5, 500 mM NaCl, 0.5 mM TCEP
			Buffer_6	50 mM HEPES pH 7.5, 500 mM NaCl, 10 % glycerol, 0.5 mM TCEP
			Buffer_7	50 mM Tris pH 9, 500 mM NaCl, 10 % glycerol, 0.5 mM TCEP
			Buffet_8	50 mM Tris pH 7.5, 500 mM NaCl, 10 % glycerol, 0.5 mM TCEP
			Buffer_9	50 mM HEPES; pH 7.5, 750 mM NaCl, 10% glycerol, 0.5 mM TCEP
			Buffer_10	50 mM Tris pH 9, 450 mM NaCl, 5 % glycerol, 1 mM TCEP
			Buffer_11	50 mM Tris pH 7.5, 2 M NaCl, 0.5 mM TCEP
			Buffer_12	50 mM Tris pH 7.5, 50 mM NaCl, 0.5 mM TCEP
			Buffer_13	50 mM Tris pH 9, 0.5 mM TCEP
