# Supplementary material for: Reverse transcriptases prime DNA synthesis
Source: Nucleic Acids Res. 2023 Jun 6;51(14):7125–42. doi: 10.1093/nar/gkad478 (PMC10415136; doi:10.1093/nar/gkad478)
Supplement: gkad478_Supplemental_Files [file gkad478_supplemental_files.zip › Supplementary_table_3.xlsx]

## Sheet: Sheet1
Name	Use	5' modification	sequence 5' → 3'	3' modification	DNA / RNA
oKZ464	ssDNAFW	Cy5	TTTGGATCCTCATCTTTTAGGGCTCCAAG		DNA
oKZ465	ssRNAFW	Cy5	UUUGGAUCCUCAUCUUUUAGGGCUCCAAG		RNA
oKZ508	ssDNAREV	Atto550	TGGAGCCCTAAAAGATGAGGATCCAAAAA		DNA
oKZ500	synthesis of CRISPR array A - FW primer	FAM	GGAATTGGTTTGCGTGGC		DNA
oKZ501	synthesis of CRISPR array A - REV primer	FAM	GCTAGGTTAACCTGCTGAAATG		DNA
oKZ503	synthesis of CRISPR array B - REV primer		GGAATTGGTTTGCGTGGC		DNA
oKZ515	synthesis of CRISPR array B - FW primer	Biotine	GCTAGGTTAACCTGCTGAAATG		DNA
oKZ535	Primed prespacer integration assay - RNA template		AUUGAAAGAAAAGCAAGACAAGAGAAGCCCGAAAAA	Inverted dT	RNA
oKZ536	PCR of spacer integration products + adapters for insertion into HindIII digested pUC19 - FW primer		CATGATTACGCCAAGCTTG GGGCTTCTCTTGTCTTGC		DNA
oKZ537	PCR of spacer integration products + adapters for insertion into HindIII digested pUC19 - REV primer		GCAGGCATGCAAGCT GGAATTGGTTTGCGTGGC		DNA
oNB1	Gapped substrate - template		AGTCGCATAGTGTAGTCATGGCGATTCGCTCATAG		DNA
oNB2	Gapped substrate - primer	FAM	CTATGAGCGAATCGCC		DNA
oNB8	Gapped substrate - 0 nt gap (nick)		ATGACTACACTATGCGACT		DNA
oNB9	Gapped substrate - 1 nt gap		TGACTACACTATGCGACT		DNA
oNB10	Gapped substrate - 2 nt gap		GACTACACTATGCGACT		DNA
oNB11	Gapped substrate - 5 nt gap		TACACTATGCGACT		DNA
oPK404	Polymerase assay: DNA Template		GACTACTATCTCGACTATATACTATTGCTTCTACGAAGACCTTCA	Biotin	DNA
oPK405	Polymerase assay: DNA Primer	FAM	TGAAGGTCTTCGTAGAAGC		DNA
oPK405-no FAM	Polymerase assay: DNA Primer		TGAAGGTCTTCGTAGAAGC		DNA
oPK406	Polymerase assay: RNA Template		GACUACUAUCUCGACUAUAUACUAUUGCUUCUACGAAGACCUUCA	Biotin	RNA
oPK407	Polymerase assay: RNA Primer	FAM	UGAAGGUCUUCGUAGAAGC		RNA
	CRISPR array A FW Leader-Repeat-Spacer	FAM	GCTAGGTTAACCTGCTGAAATGATTGGAAAAAATAAGGGTACTGTTTCAGACCCGCTGGCCGCTTAGGCCGTTGAGACTTTAAAGATCTCCGCCACGCAAACCAATTCC		DNA
	CRISPR array A REV Leader-Repeat-Spacer	FAM	GGAATTGGTTTGCGTGGCGGAGATCTTTAAAGTCTCAACGGCCTAAGCGGCCAGCGGGTCTGAAACAGTACCCTTATTTTTTCCAATCATTTCAGCAGGTTAACCTAGC		DNA
	CRISPR array B FW Leader-Repeat-Spacer	Biotin	GCTAGGTTAACCTGCTGAAATGATTGGAAAAAATAAGGGTACTGTTTCAGACCCGCTGGCCGCTTAGGCCGTTGAGACTTTAAAGATCTCCGCCACGCAAACCAATTCC	Cy5-ddC	DNA
	CRISPR array B REV Leader-Repeat-Spacer		GGAATTGGTTTGCGTGGCGGAGATCTTTAAAGTCTCAACGGCCTAAGCGGCCAGCGGGTCTGAAACAGTACCCTTATTTTTTCCAATCATTTCAGCAGGTTAACCTAGC	Cy5-ddC	DNA
oKZ364	Primase assay template		TTTTTTTTTTTTTTTTTTGCCCTTTTTTTTTTTTTTTTTT	Phosphate	DNA
oKZ153	Primase assay template		TTTTTTTTTTTTTTTTTTTCCTTTTTTTTTTTTTTTTTTT	Phosphate	DNA
oKZ155	Primase assay template		TTTTTTTTTTTTTTTTTTTGCTTTTTTTTTTTTTTTTTTT	Phosphate	DNA
oMZ26	Primase assay template		AAAAAAAAAAAAAAAAAAAACAAAAAAAAAAAAAAAAAAA	Phosphate	DNA
oKZ294	Primase assay template		TTTTTTTTTTTTTTTTTTTTCTTTTTTTTTTTTTTTTTTT	Phosphate	DNA
oKZ148	Primase assay template		TTTTTTTTTTTTTTTTTTTTCCCCCCCCCCCCCCCCCCCC	Phosphate	DNA
oKZ147	Primase assay template		AAAAAAAAAAAAAAAAAAAAGGGGGGAGGGGGGAGGGGGG	Phosphate	DNA
oMZ13	Primase assay template		CCCCCCCCCCCCCCCCCCCC	Phosphate	DNA
oKZ151	Primase assay template		AUGACCGAACAAGACCGACUACACUAUGCGACU	Phosphate	RNA
oMZ17	Primase assay template		CCCCCCC	Phosphate	RNA
oMZ27	Primase assay template		CCCCCCCCCCCCCCCCCCC	Phosphate	RNA
oMZ12	Primase assay template		AAACCAA	Phosphate	RNA
oMZ23	Primase assay template		AAAAAAAAAAAAAAAAAAGTTTAAAAAAAAAAAAAAAAAA	Phosphate	DNA
oMZ24	Primase assay template		TTTTTTTTTTTTTTTTTTGGGGTTTTTTTTTTTTTTTTTT	Phosphate	DNA
oMZ25	Primase assay template		TTTTTTTTTTTTTTTTTTGAAATTTTTTTTTTTTTTTTTT	Phosphate	DNA
oKZ150	Primase assay template		TTTTTTTTTTTTTTTTTTTTTTTTTTTTTTTTTTTTTTTT	Phosphate	DNA
oMZ2	Primase assay template		TTTTTTTTTTTTTTTTTTTCCCTTTTTTTTTTTTTTTTTT	Phosphate	DNA
	Name	Supplier	Nucleotide	Cat. No.
	γ-phosphate FAM-labelled GTP	Jena Bioscience	γ-(6-Aminohexyl)-GTP-6-FAM	NU-834-6FM
	FAM-dCTP	Jena Bioscience	5-Propargylamino-dCTP-5-FAM	NU-809-5FM
	Cy5-ddCTP	Jena Bioscience	5-Propargylamino-ddCTP-Cy5	NU-850-CY5
	*dGTP	PerkinElmer	dGTP, [α-32P]- 3000Ci/mmol 10mCi/ml EasyTide, 250 µCi	BLU514H250UC
