# Supplementary material for: Reverse transcriptases prime DNA synthesis
Source: Nucleic Acids Res. 2023 Jun 6;51(14):7125–42. doi: 10.1093/nar/gkad478 (PMC10415136; doi:10.1093/nar/gkad478)
Supplement: gkad478_Supplemental_Files [file gkad478_supplemental_files.zip › Supplementary_table_4.xlsx]

## Sheet: Sheet1
Polymerase assay and Displacement assay
Figure	Protein	Reaction	Temperature [°C]	Time [min.]
1B	CaCART-CAPP FL, truncations and mutant	10 mM Tris pH 7.5, 0.2 mM dNTPs, 50 nM protein, 50 nM duplex oPK404+oPK405, 10 mM MgCl2	37	30
1C	CaCART-CAPP RT WT and RT mutant	10 mM Tris pH 7.5, 0.2 mM dNTPs, 50 nM protein, 50 nM duplex oPK404+oPK405, 10 mM MnCl2	37	0-30
1D	CaCART-CAPP RT WT and RT mutant	10 mM Tris pH 7.5, 0.2 mM NTPs, 50 nM protein, 50 nM duplex oPK404+oPK405, 10 mM MnCl2	37	0-30
1F	CaCART-CAPP RT WT and RT mutant	10 mM Tris pH 7.5, 0.2 mM dNTPs, 50 nM protein, 50 nM DNA substrate oNB1+oNB2+oNB8-11, 10 mM MnCl2	37	30
1G	CaCART-CAPP RT WT	10 mM Tris pH 7.5, 0.2 mM dNTPs, 50 nM protein, 50 nM duplex oPK404+oPK405, 10 mM divalent metal cation	37	30
1H	CaCART-CAPP RT WT	10 mM Tris pH 7.5, 0.2 mM dNTPs, 50 nM protein, 50 nM duplex oPK404-oPK407, 10 mM MnCl2	37	30
3D	GlCART-CAPP RT WT and RT mutant	10 mM Tris pH 7.5, 0.2 mM dNTPs, 50 nM protein, 50 nM duplex oPK404+oPK405, 10 mM MnCl2	37	0-30
3H	MmCas6-CART-Cas1 WT and RT mutant	50 mM Bis-Tris Propane; pH 7, 0.2 mM dNTPs, 50 nM duplex oPK404+oPK405, 10 mM MgCl2, 200 nM protein	37	0-30
6A	GsRT RT WT and RT mutant	10 mM Tris pH 7.5, 0.2 mM dNTPs, 50 nM protein, 50 nM duplex oPK404+oPK405, 10 mM MnCl2	37	0-30
6E	LlLtrA RT WT and mutant	10 mM Tris pH 7.5, 0.2 mM dNTPs, 1 µM protein, 50 nM duplex oPK404+oPK405, 10 mM MnCl2	37	0-30
6H	ScScTy3 RT WT and RT mutant	50 mM Bis-Tris Propane; pH 7, 0.2 mM dNTPs, 50 nM duplex oPK406+oPK405, 10 mM MgCl2, 1 µM protein	30	0-30
6L	TcTERT WT and mutant	10 mM Tris pH 7.5, 0.2 mM dNTPs, 50 nM protein, 50 nM duplex oPK404+oPK405, 10 mM MgCl2	20	0-30
S Figure	Protein	Reaction	Temperature [°C]	Time [min.]
2B	MmCas6-CART-Cas1 WT	50 mM Bis-Tris Propane; pH 7, 0.2 mM dNTPs, 50 nM duplex oPK404+oPK405, 10 mM divalent cations, 200 nM protein	37	30
2C	MmCas6-CART-Cas1 WT	50 mM Bis-Tris Propane; pH 7, 0.2 mM dNTPs, 50 nM duplex oPK404-oPK407, 10 mM MgCl2, 200 nM protein	37	30
2D	MmCas6-CART-Cas1 WT and RT M	50 mM Bis-Tris Propane; pH 7, 0.2 mM dNTPs, 50 nM DNA substrate oNB1+oNB2+oNB8-11, 10 mM MgCl2, 200 nM protein	37	30
5A	GsRT RT WT	10 mM Tris pH 7.5, 0.2 mM dNTPs, 50 nM duplex oPK404-oPK407, 10 mM MnCl2, 50 nM protein	37	30
5B	GsRT RT WT and RT mutant	10 mM Tris pH 7.5, 0.2 mM NTPs, 50 nM duplex oPK404-oPK407, 10 mM MnCl2, 50 nM protein	37	30
6A	ScTy3 RT WT	50 mM Bis-Tris Propane; pH 7, 0.2 mM dNTPs, 50 nM duplex oPK406+oPK405, 10 mM divalent cations, 1 µM protein	30	30
6B	ScTy3 RT WT	50 mM Bis-Tris Propane; pH 7, 0.2 mM dNTPs, 50 nM duplex oPK404-oPK407, 10 mM MgCl2, 1 µM protein	30	30
7C	CaCART-CAPP RT WT, HsPrimPol FL, Klenow (3'→5' exo-)	10 mM Tris pH 8, 0.1 mM dGTP+dATP+dTTP, 2.5 µM FAM-dCTP, 50 nM duplex oPK404-oPK405-no FAM, 10 mM MnCl2, 50 nM protein	20	30
8A	CaCART-CAPP RT (aa18-204) and (aa1-204; WT)	10 mM Tris pH 7.5, 0.2 mM dNTPs, 50 nM duplex oPK404+oPK405, 10 mM MgCl2, 50 nM protein	37	0-30
