# Supplementary material for: Reverse transcriptases prime DNA synthesis
Source: Nucleic Acids Res. 2023 Jun 6;51(14):7125–42. doi: 10.1093/nar/gkad478 (PMC10415136; doi:10.1093/nar/gkad478)
Supplement: gkad478_Supplemental_Files [file gkad478_supplemental_files.zip › Supplementary_table_5.xlsx]

## Sheet: Sheet1
Primase assay
Figure	Protein	Reaction	Temperature [°C]	Time [min.]
2A	CaCART-CAPP FL, truncations and mutant	10 mM Tris pH 7.5, 10 µM dGTP, 1 µM FAM-dCTP, 1 µM oKZ364, 1 mM MnCl2, 1 µM protein	37	30
2B	CaCART-CAPP RT WT and RT mutant	10 mM Tris pH 7.5, 10 µM dGTP, 1 µM FAM-γGTP, oMZ13, 1 mM MnCl2, 1 µM protein	0	0-30
2C	CaCART-CAPP RT WT and RT mutant	10 mM Tris pH 7.5, 10 µM dGTP, 1 µM FAM-γGTP, 1 µM oMZ17, 1 mM MnCl2, 1 µM protein	0	0-30
2D	CaCART-CAPP RT WT	10 mM Tris pH 7.5, 10 µM dGTP, 1 µM FAM-γGTP, oKZ148, 1 mM divalent cation, 1 µM protein	0	30
2E	CaCART-CAPP RT WT	10 mM Tris pH 7.5, 10 µM dGTP, 1 µM FAM-γGTP, oKZ148, 1 mM MnCl2, 1 µM protein	0-70	30
2F	CaCART-CAPP RT WT and RT mutant	10 mM Tris pH 7.5, 25 µM ATP/UTP/CTP/GTP, 2.5 µM dATP+dTTP+dGTP, 2.5 µM FAM-dCTP, 1 µM oMZ151, 1 mM MnCl2, 1 µM protein	37	30
2G	CaCART-CAPP RT WT and RT mutant	10 mM Tris pH 7.5, 10 µM dGTP, 1 µM FAM-γGTP, 1 µM oKZ153/oMZ11, 1 mM MnCl2, 1 µM protein	0	30
3E	GlCART-CAPP RT and RT mutant	10 mM Tris pH 7.5, 10 µM dGTP, 1 µM FAM-γGTP, 1 µM oKZ153/oMZ11, 10 mM MnCl2, 1 µM protein	0	30
3F	GlCART-CAPP RT and RT mutant	10 mM Tris pH 7.5, 10 µM dGTP, 1 µM FAM-γGTP, oMZ13, 10 mM MnCl2, 1 µM protein	0	0-30
3G	GlCART-CAPP RT and RT mutant	10 mM Tris pH 7.5, 10 µM dGTP, 1 µM FAM-γGTP, oMZ27, 10 mM MnCl2, 1 µM protein	0	0-30
3I	MmCas6-CART-Cas1 WT and RT mutant	50 mM Bis-Tris Propane; pH 7, 0.1 mM dGTP, 10 µM FAM-γGTP, 1 µM oKZ153/oMZ11, 10 mM MnCl2, 1 µM protein	37	30
3J	MmCas6-CART-Cas1 WT and RT mutant	50 mM Bis-Tris Propane; pH 7, 0.1 mM dGTP, 10 µM FAM-γGTP, 1 µM oMZ13, 10 mM MnCl2, 1 µM protein	37	0-30
3K	MmCas6-CART-Cas1 WT and RT mutant	50 mM Bis-Tris Propane; pH 7, 0.1 mM dGTP, 10 µM FAM-γGTP, 1 µM oMZ27, 10 mM MnCl2, 1 µM protein	37	0-30
6B	GsRT WT and RT mutant	10 mM Tris pH 7.5, 10 µM dGTP, 1 µM FAM-γGTP, 1 µM oKZ153/oMZ11, 10 mM MnCl2, 1 µM protein	0	30
6C	GsRT WT and RT mutant	10 mM Tris pH 7.5, 10 µM dGTP, 1 µM FAM-γGTP, oMZ13, 10 mM MnCl2, 1 µM protein	0	0-30
6D	GsRT WT and RT mutant	10 mM Tris pH 7.5, 10 µM dGTP, 1 µM FAM-γGTP, oMZ27, 10 mM MnCl2, 1 µM protein	0	0-30
6F	LlLtrA WT and RT mutant	10 mM Tris; pH 7.5, 100 µM dGTP, 10 µM FAM-γGTP, 1 µM oMZ27, 10 mM MnCl2, 4 µM protein	25	0-30
6G	LlLtrA WT and RT mutant	10 mM Tris; pH 7.5, 100 µM dGTP, 10 µM FAM-γGTP, 1 µM oMZ13, 10 mM MnCl2, 4 µM protein	25	0-30
6I	ScTy3 RT WT and RT mutant	10 mM Tris; pH 8, +/- 10 µM dGTP, 1 µM FAM-γGTP, 1 µM oKZ153/oMZ11, 10 mM MnCl2, 1 µM protein	25
6J	ScTy3 RT WT and RT mutant	10 mM Tris; pH 8, 10 µM dGTP, 1 µM FAM-γGTP, 1 µM oMZ13, 10 mM MnCl2, 1 µM protein	25	0-30
6K	ScTy3 RT WT and RT mutant	10 mM Tris; pH 8, 10 µM dGTP, 1 µM FAM-γGTP, 1 µM oMZ27, 10 mM MnCl2, 1 µM protein	25	0-30
6M	TcTERT WT and mutant	10 mM Tris pH 7.5, 10 µM dGTP, 1 µM FAM-γGTP, oMZ13, 10 mM MnCl2, 1 µM protein	0	0-30
6N	TcTERT WT and mutant	10 mM Tris pH 7.5, 10 µM dGTP, 1 µM FAM-γGTP, oMZ27, 10 mM MnCl2, 1 µM protein	0	0-30
7A	HIV p66-p51 WT and RT mutant, CaCART-CAPP RT WT and mutant	10 mM Tris pH 8, 41 nM dGTP 10 mCi/ml, 410 nM dGTP, oMZ13, 10 mM MnCl2, 1 µM protein	20	0-30
7D	CaCART-CAPP RT, GlCART-CAPP RT, MmCas6-CART-Cas1, FsCART-Cas1 RT, GsRT, ScTy3RT, TcTERT, HsPrimPol FL, Klenow (3'→5' exo-)	10 mM Tris; pH 8, 100 µM dGTP, 10 µM FAM-γGTP, 1 µM oMZ13, 10 mM MnCl2, 1 µM protein	20	30
S Figure	Protein	Reaction	Temperature [°C]	Time [min.]
2E	MmCas6-CART-Cas1 WT and RT mutant	50 mM Bis-Tris Propane; pH 7, 0.1 mM ATP/UTP/CTP/GTP, 2.5 µM dATP+dTTP+dGTP, 2.5 µM FAM-dCTP, 1 µM oMZ151, 10 mM MnCl2, 1 µM protein	30	30
2F	MmCas6-CART-Cas1 WT	50 mM Bis-Tris Propane; pH 7, 0.1 mM dGTP, 10 µM FAM-γGTP, 1 µM oMZ12, 10 mM divalent cations, 1 µM protein	37	30
2G	MmCas6-CART-Cas1 WT and RT mutant	50 mM Bis-Tris Propane; pH 7, 0.1 mM dATP/dCTP/dTTP/dGTP, 10 µM FAM-γGTP, 1 µM oMZ12/oMZ18/oMZ19/oMZ20, 10 mM MnCl2, 1 µM protein	37	30
5C	GsRT WT and RT mutant	10 mM Tris pH 7.5, 25 µM ATP/UTP/CTP/GTP, 2.5 µM dATP+dTTP+dGTP, 2.5 µM FAM-dCTP, 1 µM oMZ151, 10 mM MnCl2, 1 µM protein	0	30
5D	GsRT WT and RT mutant	10 mM Tris pH 7.5, 10 µM dATP/dCTP/dTTP/dGTP, 1 µM FAM-γGTP, 1 µM oMZ12/oMZ18/oMZ19/oMZ20, 10 mM MnCl2, 1 µM protein	0	30
5E	GsRT WT	10 mM Tris pH 7.5, 10 µM dGTP, 1 µM FAM-γGTP, 1 µM oMZ12, 10 mM divalent cations, 1 µM protein	0	30
5F	GsRT WT	10 mM Tris pH 7.5, 10 µM dGTP, 1 µM FAM-γGTP, 1 µM oMZ12, 10 mM MnCl2, 1 µM protein	0-70	30
6C	ScTy3 RT WT	10 mM Tris; pH 8, 10 µM dGTP, 1 µM FAM-γGTP, 1 µM oMZ12, 10 mM divalent cations, 1 µM protein	25	30
6D	ScTy3 RT WT and RT mutant	10 mM Tris; pH 8, 10 µM dATP/dCTP/dTTP/dGTP, 1 µM FAM-γGTP, 1 µM oMZ12/oMZ18/oMZ19/oMZ20, 10 mM MnCl2, 1 µM protein	25	30
7A	HIV p66-p51 WT and RT mutant	10 mM Tris pH 8, 41 nM dGTP 10 mCi/ml, 410 nM dGTP, oMZ13, 10 mM MnCl2, 1 µM protein	20	0-30
7C	CaRT, HsPrimPol FL, Klenow (3'→5' exo-)	10 mM Tris; pH 8, 100 µM dGTP, 2.5 µM FAM-dCTP, 1 µM oMZ364, 10 mM MnCl2, 1 µM protein	20	30
8B	CaCART-CAPP RT (aa18-204) and (aa1-204; WT)	10 mM Tris; pH 7.5, 10 µM dGTP, 1 µM FAM-γGTP, 1 µM oMZ13, 10 mM MnCl2, 1 µM protein	0	0-30
