# Supplementary material for: Reverse transcriptases prime DNA synthesis
Source: Nucleic Acids Res. 2023 Jun 6;51(14):7125–42. doi: 10.1093/nar/gkad478 (PMC10415136; doi:10.1093/nar/gkad478)
Supplement: gkad478_Supplemental_Files [file gkad478_supplemental_files.zip › Supplementary_table_6.xlsx]

## Sheet: Sheet1
Intercalating fluorescent dye-based primase assay
Figure	Protein	Reaction	Temperature [°C]	Time [min.]
2H	CaCART-CAPP RT	10 mM Tris pH 7.5, 10 mM MnCl2, 20x GelRed (Biotium), 100 µM dATP/dGTP/dCTP/dTTP, 1 µM oKZ148/oKZ147, 100 nM protein	20	15
2I	CaCART-CAPP RT	10 mM Tris pH 7.5, 10 mM MnCl2, 20x GelRed (Biotium), 500/100 µM /dATPdGTP/dCTP/dTTP, 5 µM oMZ26/oKZ155/oKZ153/oKZ294, 25 nM protein	20	15
2J	CaCART-CAPP RT	10 mM Tris pH 7.5, 10 mM MnCl2, 20x GelRed (Biotium), 1 µM oMZ13, 25 nM protein	20	15
7B	HIV p66-p51	10 mM Tris pH 8, 10 mM MnCl2, 20x GelRed (Biotium), 1 µM oKZ150/oKZ294/oKZ153/oMZ2, 1 mM dGTP, 0.2 mM dATP, 250 nM protein	20	15
7C	HIV p66-p51	10 mM Tris pH 8, 10 mM MnCl2, 20x GelRed (Biotium), 1 µM oKZ148, 250 nM protein	20	15
7G	CaCART-CAPP RT, GlCART-CAPP RT, MmCas6-CART-Cas1, FsCART-Cas1 RT, GsRT, ScTy3RT, TcTERT, HsPrimPol FL, Klenow (3'→5' exo-)	10 mM Tris pH 8, 10 mM MnCl2, 20x GelRed (Biotium), 1 µM oKZ148, 1 mM dGTP, 1 mM dGTP, 250 nM protein	20	15
S Figure
7D	CaCART-CAPP, CaCART-CAPP RT-PP, CaCART-CAPP RT WT and mutant, CaCART-CAPP PP, GlCART-CAPP RT-PP WT and mutant, GlCART-CAPP RT-PP WT and mutant, FsCART-Cas1 RT, MmCas6-CART-Cas1 WT and mutant, GsRT WT and mutant, LlLtrA RT WT and mutant, TcTERT WT and mutant, ScTy3RT WT and mutant, HIV p66-p51 WT and mutant, HsPrimPol, Klenow (3'→5' exo-)	10 mM Tris pH 8, 10 mM MnCl2, 20x GelRed (Biotium), 1 µM oKZ148, 1 mM dGTP, 1 mM dGTP, 250 nM protein	20	15
