# Supplementary material for: Reverse transcriptases prime DNA synthesis
Source: Nucleic Acids Res. 2023 Jun 6;51(14):7125–42. doi: 10.1093/nar/gkad478 (PMC10415136; doi:10.1093/nar/gkad478)
Supplement: gkad478_Supplemental_Files [file gkad478_supplemental_files.zip › Supplementary_table_7.xlsx]

## Sheet: CaCAPP-RT-DaliPDB50 copy
# No:	Chain	Z	rmsd	lali	nres	%id	PDB Description
1	6ar3-D	18.3	2.2	192	419	27	Geobacillus stearothermophilus Group II Intron Reverse Transcriptase
2	5hhl-D	17	2.3	184	289	23	Roseburia intestinalis Group II Intron Maturase Reverse Transcriptase
3	6me0-C	13.6	2.3	172	414	24	Thermosynechococcus vestitus Maturase Reverse Transcriptase
4	3du5-A	13.1	3	172	596	25	Tribolium castaneum Telomerase Reverse Transcriptase
5	6zdu-A	13	3	189	693	16	Candida albicans Telomerase Reverse Transcriptase
6	6zdp-A	12.6	2.8	182	683	19	Candida tropicalis Telomerase Reverse Transcriptase
7	7bg9-A	11.7	2.9	180	913	15	Human Telomerase Reverse Transcriptase
8	6klc-A	10.4	3	184	1436	12	Lassa mammarenavirus RNA-directed RNA polymerase L
9	5i61-A	10.3	3.6	190	523	12	Human picobirnavirus RNA-dependent RNA polymerase
10	7alp-U	10.1	2.8	183	1935	10	Dabie bandavirus RNA-directed RNA polymerase L
11	3gnw-B	10.1	3.4	182	568	7	Hepacivirus C RNA-directed RNA Polymerase
12	7elb-A	10.1	3	187	1937	13	Machupo mammarenavirus RNA-directed RNA Polymerase L
13	7el9-A	10	3.3	190	1731	12	Machupo mammarenavirus RNA-directed RNA Polymerase L
14	6u1x-A	10	3.4	187	2059	12	Vesicular stomatitis Indiana virus RNA-directed RNA polymerase L
15	5y6r-A	9.9	3.2	184	667	13	Classical Swine Fever Virus NS5B (RNA-dependent RNA polymerase)
16	5d98-B	9.7	3.2	182	711	13	Influenza C virus RNA-dependent RNA polymerase
17	3avt-A	9.4	3.3	176	1203	14	Q beta replicase RNA-dependent RNA polymerase
18	6evj-B	9.4	3.2	183	752	15	Influenza A virus RNA-directed RNA polymerase
19	4k6m-A	9.2	3.3	181	889	9	Japanese encephalitis virus RNA-dependent RNA polymerase
20	2wk4-B	9	3.7	180	502	9	Sapporovirus RNA dependent RNA polymerase
21	5ovn-A	8.8	3.1	139	530	16	Feline immunodeficiency virus Reverse Transcriptase
22	6z8k-A	8.8	2.9	187	2158	10	La Crosse virus RNA-directed RNA polymerase L
23	6gvv-A	8.7	3.5	174	480	14	Foot and mouth disease virus C RNA dependent RNA polymerase 3D
24	5dmq-A	8.5	2.8	148	609	17	Moloney murine leukemia virus Reverse Transcriptase
25	7lma-A	8.4	3.2	185	1012	17	Tetrahymena Telomerase Reverse Transcriptase
26	6v85-A	8.4	3.3	175	1901	9	Simian virus 5 RNA-directed RNA polymerase L
27	1sh0-B	8.3	3.7	181	503	14	Norwalk Virus RNA-dependent RNA polymerase
28	5g2x-C	8.2	3.3	173	486	24	Lactococcus cremoris Group II Intron Reverse Transcriptase
29	7c2k-A	8	3.7	183	927	11	COVID-19 RNA-dependent RNA polymerase
30	4nyz-A	8	3.9	177	461	12	Cardiovirus RNA-dependent RNA polymerase
31	2ijd-1	8	4.2	178	644	13	Poliovirus RNA-dependent RNA polymerase
